# Supplementary material for: Microfluidic Study of Enhanced Oil Recovery during Flooding with Polyacrylamide Polymer Solutions
Source: Micromachines (Basel). 2023 May 28;14(6):1137. doi: 10.3390/mi14061137 (PMC10301156; doi:10.3390/mi14061137)
Supplement: Supplementary file 1 [file micromachines-14-01137-s001.zip]

Archive with 1 entries (1 files):
- micromachines-2399737-supplementary.pdf
